# Supplementary material for: Non-Invasive Determination of the Paternal Inheritance in Pregnancies at Risk for β-Thalassaemia by Analyzing Cell-Free Fetal DNA Using Targeted Next-Generation Sequencing
Source: Int J Mol Sci. 2025 Jan 10;26(2):570. doi: 10.3390/ijms26020570 (PMC11765003; doi:10.3390/ijms26020570)
Supplement: Supplementary file 1 [file ijms-26-00570-s001.zip]

Archive with 5 entries (5 files):
- Supplementary.pdf
- Table S4_Error rate_ALL.xlsx
- Table S6_Fetal fraction_ALL.xlsx
- Table S7_WT inheritance.xlsx
- Table S8_B thal inheritance.xlsx
